# Supplementary material for: Molecular Oxygen Activation by Citric Acid Boosted Pyrite–Photo–Fenton Process for Degradation of PPCPs in Water
Source: Molecules. 2023 Jan 6;28(2):607. doi: 10.3390/molecules28020607 (PMC9862748; doi:10.3390/molecules28020607)
Supplement: Supplementary file 1 [file molecules-28-00607-s001.zip]

Archive with 1 entries (1 files):
- molecules-2093802-supplementary.pdf
